# Supplementary material for: “Mind 4 Partner Abuse” Task: Assessment of Cognitive Patterns in Young Adults and Their Romantic Relationship Perceptions
Source: Behav Sci (Basel). 2025 Dec 19;16(1):4. doi: 10.3390/bs16010004 (PMC12837563; doi:10.3390/bs16010004)
Supplement: Supplementary file 1 [file behavsci-16-00004-s001.zip]

Archive with 1 entries (1 files):
- behavsci-3580305-supplementary.pdf
